# Supplementary material for: An Interactive Workshop on Managing Dysphagia in Older Adults With Dementia
Source: MedEdPORTAL. 2022 Mar 2;18:11223. doi: 10.15766/mep_2374-8265.11223 (PMC8888763; doi:10.15766/mep_2374-8265.11223)
Supplement: Supplementary file 1 — Pre- and Postsurvey.docxDysphagia in Dementia.pptxFacilitator Guide.docx [file mep_2374-8265.11223-s001.zip]

Archive with 4 entries (4 files):
- B. Dysphagia in Dementia.pptx
- A. Pre- and Postsurvey.docx
- C. Facilitator Guide.docx
- Educational_Summary_Report_11223.pdf
